# Supplementary material for: Efficacy of Natural Deep Eutectic Solvents for Extraction of Hydrophilic and Lipophilic Compounds from Fucus vesiculosus
Source: Molecules. 2021 Jul 10;26(14):4198. doi: 10.3390/molecules26144198 (PMC8304060; doi:10.3390/molecules26144198)
Supplement: Supplementary file 1 [file molecules-26-04198-s001.zip]

Archive with 1 entries (1 files):
- molecules-1273161-supplementary.pdf
